# Supplementary material for: Characterisation of drug-resistant Mycobacterium tuberculosis mutations and transmission in Pakistan
Source: Sci Rep. 2022 May 11;12:7703. doi: 10.1038/s41598-022-11795-4 (PMC9095715; doi:10.1038/s41598-022-11795-4)
Supplement: Supplementary file 1 — Supplementary Table S7. [file 41598_2022_11795_MOESM1_ESM.xlsx]

## Sheet: S7 Table
S7 Table: Number of samples with known drug resistance-associated mutations
Drug	Gene	Change	Our study N	Global N	Sensitive	DR	Pre-MDR	MDR	Pre-XDR	XDR	Other DR
aminoglycosides	rrs	1401a>g	74	1276	0	NA	0.008	0	0.302	0.654	0.008
aminoglycosides	rrs	514a>c	47	NA	NA	NA	NA	NA	NA	NA	NA
aminoglycosides	rrs	906a>g	9	NA	NA	NA	NA	NA	NA	NA	NA
aminoglycosides	rrs	517c>t	8	NA	NA	NA	NA	NA	NA	NA	NA
aminoglycosides	rrs	514a>t	3	NA	NA	NA	NA	NA	NA	NA	NA
aminoglycosides	rrs	905c>g	2	NA	NA	NA	NA	NA	NA	NA	NA
aminoglycosides	rrs	1484g>t	1	27	0	NA	0.001	0	0.001	0.01	0.006
bedaquiline; clofazimine	mmpR5	192_193insG	1	NA	NA	NA	NA	NA	NA	NA	NA
capreomycin	tlyA	Asn236Lys	2	37	0	0	0	0	0.004	0	0.014
capreomycin	tlyA	198_198del	1	0	0	NA	0	0	0	0	0
cycloserine	alr	Leu113Arg	1	135	0	0.78	0	0.002	0.021	0.089	0
cycloserine	alr	Met343Thr	1	39	0	0.13	0	0.001	0	0.037	0
ethambutol	embA	-12C>T	20	250	0	0.69	0.01	0.024	0.037	0.049	0.002
ethambutol	embA	-16C>T	13	171	0	0.66	0.003	0.02	0.02	0.045	0
ethambutol	embA	-11C>A	5	69	0	0.77	0.002	0.005	0.004	0.037	0
ethambutol	embA	-16C>G	2	122	0	0.9	0.001	0.019	0.011	0.021	0
ethambutol	embB	Met306Ile	132	1560	0	0.67	0.042	0.195	0.197	0.262	0.005
ethambutol	embB	Met306Val	127	1831	0	0.79	0.022	0.213	0.283	0.353	0.004
ethambutol	embB	Asp1024Asn	29	125	0	0.8	0.002	0.018	0.018	0.013	0
ethambutol	embB	Gly406Asp	23	238	0	0.57	0.007	0.033	0.032	0.021	0.001
ethambutol	embB	Gln497Arg	21	442	0	0.79	0.007	0.054	0.059	0.083	0.003
ethambutol	embB	Met306Leu	21	89	0	0.7	0.003	0.01	0.012	0.008	0.002
ethambutol	embB	Gly406Ala	14	485	0	0.89	0.004	0.036	0.131	0.066	0.001
ethambutol	embB	Gln497Lys	10	85	0	0.7	0.003	0.011	0.011	0.007	0.001
ethambutol	embB	Gln497Pro	9	43	0	0.77	0.002	0.004	0.006	0.006	0.001
ethambutol	embB	Gly406Ser	8	96	0	0.7	0.004	0.012	0.013	0.007	0.001
ethambutol	embB	Asp354Ala	7	409	0	0.59	0.005	0.029	0.106	0.064	0.001
ethambutol	embB	Gly406Cys	6	29	0	0.73	0.002	0.003	0.004	0.001	0.001
ethambutol	embB	Asp328Tyr	3	43	0	0.89	0.003	0.005	0.006	0.001	0
ethambutol	embB	Tyr334His	2	37	0	0.65	0	0.002	0.005	0.017	0
ethambutol	embB	Glu504Asp	2	19	0	0.54	0.003	0.001	0.001	0.002	0
ethambutol	embB	Gln853Pro	2	10	0	0.43	0	0.001	0	0	0.002
ethambutol	embB	Tyr319Ser	1	69	0	0.82	0	0.011	0.008	0.007	0
ethambutol	embB	Glu405Asp	1	43	0	0.89	0	0.006	0.006	0.004	0
ethambutol	embB	Tyr319Cys	1	21	0	0.58	0.001	0.001	0.003	0.007	0
ethambutol	embB	Ala313Val	1	7	0	0	0	0	0	0	0.003
ethambutol	embB	Ser347Ile	1	2	0	1	0	0	0	0.001	0
ethionamide	ethA	Gln347*	6	2	0	1	0	0	0	0.002	0
ethionamide	ethA	4326936_4328449del	5	0	0	NA	0	0	0	0	0
ethionamide	ethA	Gln269*	4	8	0	0	0	0.001	0.001	0.001	0
ethionamide	ethA	382_383insG	4	1	0	NA	0	0	0	0.001	0
ethionamide	ethA	140_140del	3	17	0	0	0.001	0.002	0.002	0.003	0.001
ethionamide	ethA	299_299del	3	2	0	NA	0	0	0	0	0
ethionamide	ethA	352_365del	2	NA	NA	NA	NA	NA	NA	NA	NA
ethionamide	ethA	755_756insGC	2	20	0	NA	0.002	0.002	0.002	0.003	0
ethionamide	ethA	672_673insG	2	10	0	0.5	0	0.001	0.002	0.002	0
ethionamide	ethA	Leu397Arg	2	1	0	NA	0	0	0	0	0
ethionamide	ethA	392_392del	2	0	0	NA	0	0	0	0	0
ethionamide	ethA	1054_1054del	1	22	0	0.33	0.002	0.002	0.002	0.005	0
ethionamide	ethA	1047_1047del	1	19	0	0.25	0.001	0.002	0.001	0.004	0
ethionamide	ethA	703_703del	1	18	0	0.71	0	0	0.005	0.006	0
ethionamide	ethA	673_674insGC	1	11	0	0.6	0	0	0.003	0.003	0
ethionamide	ethA	Thr61Met	1	6	0	NA	0	0	0.001	0.001	0
ethionamide	ethA	825_825del	1	4	0	0	0	0	0	0.002	0
ethionamide	ethA	1290_1291insC	1	1	0	NA	0	0	0	0	0
ethionamide	ethA	1200_1201del	1	0	0	NA	0	0	0	0	0
ethionamide	ethA	599_599del	1	0	0	NA	0	0	0	0	0
ethionamide	ethA	1261_1262insCGAGC	1	0	0	NA	0	0	0	0	0
ethionamide	ethA	1018_1018del	1	0	0	NA	0	0	0	0	0
ethionamide	ethA	1300_1301insGT	1	0	0	NA	0	0	0	0	0
ethionamide	ethA	61_61del	1	0	0	NA	0	0	0	0	0
ethionamide	ethA	671_671del	1	0	0	NA	0	0	0	0	0
ethionamide	ethA	4326943_4328449del	1	0	0	NA	0	0	0	0	0
ethionamide	ethA	4326944_4328449del	1	0	0	NA	0	0	0	0	0
ethionamide	ethA	4327038_4327099del	1	0	0	NA	0	0	0	0	0
ethionamide	ethA	Leu272Pro	1	0	0	NA	0	0	0	0	0
ethionamide	ethA	150_150del	1	0	0	NA	0	0	0	0	0
ethionamide	ethA	313_319del	1	0	0	NA	0	0	0	0	0
ethionamide	ethA	404_405insAT	1	0	0	NA	0	0	0	0	0
fluoroquinolones	gyrA	Asp94Gly	128	671	0	NA	0.016	0	0.124	0.348	0.022
fluoroquinolones	gyrA	Ala90Val	68	614	0	NA	0.007	0	0.125	0.319	0.019
fluoroquinolones	gyrA	Asp94Asn	25	135	0	NA	0.001	0	0.034	0.054	0.006
fluoroquinolones	gyrA	Ser91Pro	22	156	0	NA	0.002	0	0.023	0.088	0.01
fluoroquinolones	gyrA	Asp94Ala	20	271	0	NA	0.004	0	0.064	0.13	0.004
fluoroquinolones	gyrA	Asp94Tyr	18	85	0	NA	0.003	0	0.017	0.031	0.006
fluoroquinolones	gyrA	Asp94His	4	49	0	NA	0	0	0.012	0.023	0.001
fluoroquinolones	gyrA	Asp89Asn	4	15	0	NA	0	0	0.004	0.001	0.003
fluoroquinolones	gyrA	Gly88Cys	3	23	0	NA	0	0	0.003	0.016	0.001
fluoroquinolones	gyrA	Gly88Ala	1	17	0	NA	0	0	0.005	0.005	0
fluoroquinolones	gyrB	Ser447Phe	5	15	0	NA	0	0	0.002	0.01	0.001
fluoroquinolones	gyrB	Glu501Asp	4	37	0	NA	0.001	0	0.009	0.009	0.003
fluoroquinolones	gyrB	Thr500Asn	3	15	0	NA	0	0	0.002	0.009	0.001
fluoroquinolones	gyrB	Arg446Cys	1	16	0	NA	0	0	0.003	0.009	0.001
fluoroquinolones	gyrB	Ile486Leu	1	2	0	NA	0	0	0	0.002	0
isoniazid	ahpC	-54C>T	4	43	0	0.93	0.002	0.006	0.005	0.001	0
isoniazid	ahpC	-81C>T	2	70	0	0.86	0.003	0.013	0.004	0.001	0
isoniazid	katG	Ser315Thr	365	6867	0	0.99	0.463	0.761	0.844	0.781	0.001
isoniazid	katG	Ser315Asn	8	170	0	0.98	0.017	0.022	0.011	0.01	0
isoniazid	katG	Thr380Ile	3	11	0	1	0.001	0.002	0	0	0
isoniazid	katG	Trp191Arg	2	25	0	0.86	0.003	0.002	0.002	0.003	0
isoniazid	katG	Val1Ala	2	11	0	0.86	0.001	0.001	0.001	0.001	0
isoniazid	katG	Ser140Asn	2	9	0	0.67	0.001	0.001	0	0	0
isoniazid	katG	Thr275Ala	2	6	0	1	0	0.001	0	0.001	0
isoniazid	katG	Tyr155Ser	2	5	0	1	0.001	0.001	0	0	0
isoniazid	katG	2005_2006insG	2	0	0	NA	0	0	0	0	0
isoniazid	katG	Ser315Ile	1	14	0	1	0.001	0.002	0	0	0
isoniazid	katG	Tyr337Cys	1	12	0	0.89	0.001	0.002	0	0	0
isoniazid	katG	371_371del	1	12	0	0.88	0.001	0.002	0	0	0
isoniazid	katG	1284_1284del	1	10	0	0.33	0.001	0.001	0.001	0	0
isoniazid	katG	Tyr155Cys	1	7	0	1	0.001	0	0.002	0	0
isoniazid	katG	Gly297Val	1	5	0	0.8	0	0.001	0	0	0
isoniazid	katG	22_23insA	1	4	0	1	0	0	0.001	0	0
isoniazid	katG	Arg104Gln	1	3	0	1	0	0	0.001	0	0
isoniazid	katG	Tyr413His	1	2	0	NA	0.001	0	0	0	0
isoniazid	katG	974_974del	1	1	0	NA	0	0	0	0	0
isoniazid	katG	Ala172Val	1	1	0	1	0	0	0	0	0
isoniazid	katG	238_260del	1	0	0	NA	0	0	0	0	0
isoniazid	katG	337_337del	1	0	0	NA	0	0	0	0	0
isoniazid	katG	679_680insGC	1	0	0	NA	0	0	0	0	0
isoniazid	katG	87_87del	1	0	0	NA	0	0	0	0	0
isoniazid	katG	2148451_2164815del	1	0	0	NA	0	0	0	0	0
isoniazid	katG	2149885_2172950del	1	0	0	NA	0	0	0	0	0
isoniazid	katG	2151318_2157225del	1	0	0	NA	0	0	0	0	0
isoniazid	katG	2152294_2157889del	1	0	0	NA	0	0	0	0	0
isoniazid	katG	Asp259Glu	1	0	0	NA	0	0	0	0	0
isoniazid	katG	Trp328Ser	1	0	0	NA	0	0	0	0	0
isoniazid	katG	1176_1177insG	1	0	0	NA	0	0	0	0	0
isoniazid	katG	1196_1197insGA	1	0	0	NA	0	0	0	0	0
isoniazid	katG	1328_1328del	1	0	0	NA	0	0	0	0	0
isoniazid	katG	1486_1487insC	1	0	0	NA	0	0	0	0	0
isoniazid	katG	58_58del	1	0	0	NA	0	0	0	0	0
isoniazid	katG	58_59insCT	1	0	0	NA	0	0	0	0	0
isoniazid	katG	596_596del	1	0	0	NA	0	0	0	0	0
isoniazid	katG	60_61insGT	1	0	0	NA	0	0	0	0	0
isoniazid; ethionamide	fabG1	-15C>T	52	NA	NA	NA	NA	NA	NA	NA	NA
isoniazid; ethionamide	fabG1	-8T>C	4	NA	NA	NA	NA	NA	NA	NA	NA
isoniazid; ethionamide	fabG1	-8T>A	1	NA	NA	NA	NA	NA	NA	NA	NA
isoniazid; ethionamide	fabG1	-17G>T	1	NA	NA	NA	NA	NA	NA	NA	NA
isoniazid; ethionamide	inhA	Ser94Ala	4	NA	NA	NA	NA	NA	NA	NA	NA
isoniazid; ethionamide	inhA	Ile194Thr	4	NA	NA	NA	NA	NA	NA	NA	NA
isoniazid; ethionamide	inhA	Ile21Val	1	NA	NA	NA	NA	NA	NA	NA	NA
isoniazid; ethionamide	inhA	Ile21Thr	1	NA	NA	NA	NA	NA	NA	NA	NA
kanamycin	eis	-14C>T	3	137	0	0.71	0.001	0	0.035	0.067	0
kanamycin	eis	-37G>T	1	264	0	0.69	0	0	0.103	0.059	0.001
kanamycin	eis	-10G>A	1	259	0	0.75	0.002	0	0.057	0.144	0
para-aminosalicylic_acid	folC	Ile43Ser	5	20	0	1	0.001	0.001	0.001	0.008	0.001
para-aminosalicylic_acid	folC	Ile43Thr	1	63	0	0.73	0.002	0.002	0.01	0.026	0.001
para-aminosalicylic_acid	folC	Glu153Ala	1	13	0	1	0	0.001	0.002	0.002	0.001
para-aminosalicylic_acid	folC	Arg49Trp	1	12	0	0	0.001	0.001	0.002	0.001	0
para-aminosalicylic_acid	thyX	-16C>T	2	177	0	0.47	0.007	0.022	0.014	0.037	0.003
pyrazinamide	pncA	Pro54Leu	24	19	0	0.56	0	0.002	0.003	0.004	0
pyrazinamide	pncA	391_392insGG	18	44	0	0.88	0	0.004	0.007	0.012	0
pyrazinamide	pncA	-11A>G	16	207	0	0.85	0.006	0.02	0.036	0.035	0.001
pyrazinamide	pncA	391_392insG	9	18	0	1	0.001	0.002	0.003	0.003	0
pyrazinamide	pncA	Val180Phe	8	9	0	0.67	0	0.001	0.001	0	0
pyrazinamide	pncA	Thr76Pro	6	65	0	0.89	0.001	0.008	0.01	0.009	0
pyrazinamide	pncA	Gln10Pro	5	309	0	0.98	0.002	0.015	0.113	0.018	0.001
pyrazinamide	pncA	Gln10Arg	5	53	0	0.94	0	0.01	0.004	0.005	0
pyrazinamide	pncA	Thr135Pro	4	60	0	0.96	0	0.008	0.004	0.019	0
pyrazinamide	pncA	Gln141Pro	4	58	0	0.95	0.001	0.009	0.008	0.001	0.001
pyrazinamide	pncA	Val139Ala	4	41	0	0.48	0.001	0.005	0.005	0.007	0
pyrazinamide	pncA	Ser67Pro	4	21	0	0.89	0.001	0.003	0.002	0.001	0
pyrazinamide	pncA	-11A>C	4	20	0	0.85	0	0.002	0.004	0.003	0
pyrazinamide	pncA	His57Tyr	4	10	0	1	0	0.001	0.001	0.002	0
pyrazinamide	pncA	Asp63His	4	8	0	NA	0	0	0.002	0.001	0
pyrazinamide	pncA	Gly78Ser	4	6	0	0.5	0	0.001	0.001	0	0
pyrazinamide	pncA	Ala171Thr	4	3	0	0	0	0	0	0.001	0
pyrazinamide	pncA	Arg140Gly	4	0	0	NA	0	0	0	0	0
pyrazinamide	pncA	Asp12Ala	3	59	0	0.48	0.002	0.009	0.004	0.005	0.001
pyrazinamide	pncA	His71Tyr	3	40	0	0.85	0	0.006	0.006	0.003	0
pyrazinamide	pncA	His71Arg	3	17	0	0.29	0	0.002	0.004	0.001	0
pyrazinamide	pncA	Gly97Ser	3	16	0	1	0	0.001	0.004	0.003	0
pyrazinamide	pncA	Thr160Pro	3	16	0	1	0	0.002	0.002	0.003	0
pyrazinamide	pncA	Trp68Cys	3	16	0	0.8	0	0.002	0.001	0.001	0.001
pyrazinamide	pncA	Trp119Arg	3	7	0	0.75	0	0.001	0.001	0	0
pyrazinamide	pncA	Gly132Ser	3	6	0	1	0	0	0.002	0	0
pyrazinamide	pncA	Thr47Pro	3	6	0	0	0	0.001	0.001	0.001	0
pyrazinamide	pncA	417_418insG	3	4	0	1	0	0	0	0.002	0.001
pyrazinamide	pncA	Pro69Arg	3	4	0	NA	0	0	0	0.002	0
pyrazinamide	pncA	Ile133Thr	2	53	0	0.58	0	0.001	0.02	0.006	0
pyrazinamide	pncA	Leu4Ser	2	52	0	0.82	0	0.01	0.002	0.006	0.001
pyrazinamide	pncA	Trp68Arg	2	49	0	0.95	0.002	0.007	0.004	0.004	0
pyrazinamide	pncA	Trp68Gly	2	48	0	0.96	0.001	0.003	0.009	0.013	0
pyrazinamide	pncA	Ala146Val	2	39	0	0.92	0.001	0.004	0.007	0.005	0
pyrazinamide	pncA	Lys96Thr	2	24	0	1	0	0.002	0.004	0.004	0.001
pyrazinamide	pncA	Lys96Arg	2	23	0	0.71	0	0.002	0.005	0.001	0.001
pyrazinamide	pncA	Pro62Leu	2	20	0	0.89	0.001	0.003	0.001	0.003	0
pyrazinamide	pncA	Met175Thr	2	11	0	1	0.001	0.001	0.001	0	0
pyrazinamide	pncA	Thr76Ile	2	10	0	1	0	0.001	0.002	0.001	0
pyrazinamide	pncA	Leu159Arg	2	9	0	1	0	0.001	0.001	0	0
pyrazinamide	pncA	Pro62Ser	2	7	0	0.2	0	0	0	0.005	0.001
pyrazinamide	pncA	Ala3Glu	2	6	0	1	0	0.001	0	0.001	0
pyrazinamide	pncA	314_315insG	2	4	0	1	0	0.001	0	0	0
pyrazinamide	pncA	Ile5Thr	2	4	0	0.67	0	0	0	0.001	0
pyrazinamide	pncA	Val9Gly	2	3	0	1	0.001	0	0	0	0
pyrazinamide	pncA	Val7Phe	2	2	0	1	0	0	0	0.001	0
pyrazinamide	pncA	Leu19Arg	2	1	0	1	0	0	0	0	0
pyrazinamide	pncA	346_347insC	2	0	0	NA	0	0	0	0	0
pyrazinamide	pncA	424_425insGA	2	0	0	NA	0	0	0	0	0
pyrazinamide	pncA	455_456insATGGCTTGGC	2	0	0	NA	0	0	0	0	0
pyrazinamide	pncA	2288627_2289103del	2	0	0	NA	0	0	0	0	0
pyrazinamide	pncA	Met1Thr	1	NA	NA	NA	NA	NA	NA	NA	NA
pyrazinamide	pncA	Cys14Arg	1	82	0	0.86	0	0.002	0.011	0.046	0.003
pyrazinamide	pncA	Asp49Gly	1	33	0	0.9	0	0	0.006	0.02	0
pyrazinamide	pncA	Ser104Arg	1	28	0	0.86	0.001	0.002	0.003	0.004	0.004
pyrazinamide	pncA	Phe58Leu	1	24	0	0.62	0	0.004	0.002	0.001	0
pyrazinamide	pncA	Leu27Pro	1	22	0	0.78	0	0.003	0.004	0	0
pyrazinamide	pncA	Leu4Trp	1	22	0	0.8	0	0.002	0.004	0.003	0
pyrazinamide	pncA	Val128Gly	1	21	0	0.85	0.001	0.001	0.004	0.005	0
pyrazinamide	pncA	Val139Gly	1	21	0	0.73	0	0.003	0.002	0.004	0
pyrazinamide	pncA	Asp49Asn	1	16	0	1	0	0.003	0.002	0	0
pyrazinamide	pncA	Thr142Ala	1	16	0	0.75	0	0.003	0.001	0.001	0
pyrazinamide	pncA	Tyr103Cys	1	15	0	0.38	0.001	0.002	0.001	0.002	0
pyrazinamide	pncA	His82Arg	1	14	0	0.8	0	0.001	0.003	0	0
pyrazinamide	pncA	Leu85Pro	1	14	0	0.83	0.001	0.002	0.001	0.002	0
pyrazinamide	pncA	-12T>C	1	12	0	1	0	0.001	0.002	0.001	0.001
pyrazinamide	pncA	Lys96Glu	1	12	0	1	0.001	0.001	0.003	0	0
pyrazinamide	pncA	Ala134Val	1	11	0	0.83	0	0.001	0.001	0.002	0.001
pyrazinamide	pncA	Asp63Gly	1	11	0	0.4	0	0.002	0.001	0.001	0
pyrazinamide	pncA	Gln10*	1	11	0	1	0	0.002	0.001	0	0
pyrazinamide	pncA	Ile6Thr	1	11	0	1	0	0	0.001	0.007	0
pyrazinamide	pncA	Phe94Leu	1	10	0	0.67	0	0.001	0.002	0.001	0
pyrazinamide	pncA	Ser164Pro	1	10	0	1	0	0.001	0.002	0.002	0.001
pyrazinamide	pncA	Asp136Tyr	1	9	0	1	0	0.001	0	0.003	0
pyrazinamide	pncA	His51Gln	1	8	0	0.8	0	0.001	0.001	0	0.002
pyrazinamide	pncA	Ile31Ser	1	8	0	1	0	0.001	0	0.004	0
pyrazinamide	pncA	Leu35Pro	1	8	0	0.5	0	0	0.002	0.001	0
pyrazinamide	pncA	Thr100Ile	1	8	0	1	0	0	0.001	0.006	0
pyrazinamide	pncA	Trp68*	1	8	0	1	0	0.001	0	0.004	0
pyrazinamide	pncA	Tyr41*	1	8	0	1	0	0	0.004	0	0
pyrazinamide	pncA	Thr142Met	1	7	0	0.5	0	0.001	0	0.001	0.001
pyrazinamide	pncA	Thr61Pro	1	7	0	1	0	0.001	0.001	0	0
pyrazinamide	pncA	393_394insC	1	6	0	1	0	0	0.002	0.002	0
pyrazinamide	pncA	Cys72Tyr	1	5	0	1	0	0	0.001	0.001	0
pyrazinamide	pncA	Gly108Arg	1	5	0	0.5	0	0.001	0	0	0
pyrazinamide	pncA	Gly105Asp	1	4	0	1	0.001	0	0	0	0
pyrazinamide	pncA	Gly78Val	1	4	0	1	0	0	0	0.001	0
pyrazinamide	pncA	His57Pro	1	4	0	1	0	0	0.002	0	0
pyrazinamide	pncA	Leu156Pro	1	4	0	1	0	0	0	0.003	0
pyrazinamide	pncA	Tyr34Ser	1	3	0	0	0	0.001	0	0	0
pyrazinamide	pncA	408_409insT	1	2	0	0	0	0	0	0	0
pyrazinamide	pncA	438_439insCG	1	2	0	0	0	0	0	0.002	0
pyrazinamide	pncA	7_7del	1	2	0	1	0	0	0	0	0
pyrazinamide	pncA	Ala143Asp	1	2	0	0	0	0	0	0	0
pyrazinamide	pncA	Trp68Ser	1	2	0	NA	0	0	0	0.002	0
pyrazinamide	pncA	382_383insG	1	1	0	NA	0	0	0	0	0
pyrazinamide	pncA	429_429del	1	1	0	NA	0	0	0	0	0
pyrazinamide	pncA	Ile6Met	1	1	0	NA	0	0	0	0	0
pyrazinamide	pncA	108_108del	1	0	0	NA	0	0	0	0	0
pyrazinamide	pncA	13_14insGA	1	0	0	NA	0	0	0	0	0
pyrazinamide	pncA	166_167insG	1	0	0	NA	0	0	0	0	0
pyrazinamide	pncA	194_203del	1	0	0	NA	0	0	0	0	0
pyrazinamide	pncA	206_207insC	1	0	0	NA	0	0	0	0	0
pyrazinamide	pncA	209_210insACC	1	0	0	NA	0	0	0	0	0
pyrazinamide	pncA	226_236del	1	0	0	NA	0	0	0	0	0
pyrazinamide	pncA	230_231insA	1	0	0	NA	0	0	0	0	0
pyrazinamide	pncA	283_283del	1	0	0	NA	0	0	0	0	0
pyrazinamide	pncA	377_378insGA	1	0	0	NA	0	0	0	0	0
pyrazinamide	pncA	412_413insCATT	1	0	0	NA	0	0	0	0	0
pyrazinamide	pncA	430_431insG	1	0	0	NA	0	0	0	0	0
pyrazinamide	pncA	501_502insC	1	0	0	NA	0	0	0	0	0
pyrazinamide	pncA	53_53del	1	0	0	NA	0	0	0	0	0
pyrazinamide	pncA	61_62insG	1	0	0	NA	0	0	0	0	0
pyrazinamide	pncA	2285437_2291074del	1	0	0	NA	0	0	0	0	0
pyrazinamide	pncA	2288776_2288836del	1	0	0	NA	0	0	0	0	0
pyrazinamide	pncA	2288825_2289242del	1	0	0	NA	0	0	0	0	0
pyrazinamide	pncA	2289006_2290299del	1	0	0	NA	0	0	0	0	0
pyrazinamide	pncA	Val45Gly	1	0	0	NA	0	0	0	0	0
rifampicin	rpoB	Ser450Leu	293	4775	0	0.99	0.071	0.615	0.714	0.698	0
rifampicin	rpoB	Asp435Val	32	572	0	0.99	0.009	0.071	0.078	0.108	0
rifampicin	rpoB	Asp435Tyr	30	256	0	0.74	0.03	0.029	0.019	0.012	0
rifampicin	rpoB	Leu452Pro	13	256	0	0.84	0.008	0.03	0.026	0.062	0
rifampicin	rpoB	His445Tyr	12	415	0	0.99	0.034	0.057	0.03	0.024	0
rifampicin	rpoB	Met434Ile	12	17	0	0.78	0.001	0.002	0.002	0	0
rifampicin	rpoB	Ser450Trp	10	124	0	0.95	0.007	0.016	0.015	0.012	0
rifampicin	rpoB	His445Leu	10	96	0	0.95	0.002	0.015	0.01	0.007	0
rifampicin	rpoB	His445Arg	9	93	0	0.95	0.001	0.015	0.009	0.009	0
rifampicin	rpoB	Leu430Pro	8	144	0	0.71	0.011	0.02	0.01	0.014	0
rifampicin	rpoB	His445Asn	8	91	0	0.52	0.004	0.015	0.007	0.004	0
rifampicin	rpoB	His445Asp	6	303	0	1	0.014	0.046	0.029	0.019	0
rifampicin	rpoB	Asp435Gly	5	96	0	0.97	0.002	0.005	0.004	0.064	0
rifampicin	rpoB	Gln432Lys	4	23	0	0.94	0.002	0.003	0.001	0	0
rifampicin	rpoB	Gln432Leu	3	18	0	1	0.001	0.001	0.003	0.003	0
rifampicin	rpoB	Leu430Arg	3	16	0	0.93	0	0.002	0.003	0.001	0
rifampicin	rpoB	1306_1308del	3	0	0	NA	0	0	0	0	0
rifampicin	rpoB	Val170Phe	2	75	0	0.98	0.005	0.01	0.009	0.001	0
rifampicin	rpoB	Ser450Phe	2	44	0	1	0.001	0.005	0.007	0.005	0
rifampicin	rpoB	Asp435Phe	2	40	0	0.88	0	0.007	0.004	0.003	0
rifampicin	rpoB	Ser441Leu	2	40	0	1	0.001	0.006	0.004	0.002	0
rifampicin	rpoB	His445Cys	2	37	0	1	0.001	0.008	0.001	0	0
rifampicin	rpoB	Ala286Val	2	33	0	1	0.002	0.005	0.004	0.001	0
rifampicin	rpoB	1296_1297insTTC	2	23	0	1	0.001	0.003	0.004	0	0
rifampicin	rpoB	His445Gln	2	18	0	0.93	0.001	0.003	0.002	0	0
rifampicin	rpoB	Gln429His	2	7	0	1	0	0.001	0.001	0	0
rifampicin	rpoB	His445Pro	2	5	0	1	0	0.001	0	0	0
rifampicin	rpoB	Ile491Phe	1	125	0	0.58	0.01	0.016	0.012	0.006	0
rifampicin	rpoB	Ile480Val	1	35	0	1	0.002	0.006	0.001	0.001	0
rifampicin	rpoB	Gln432Pro	1	31	0	0.94	0.001	0.003	0.002	0.012	0
rifampicin	rpoB	Thr400Ala	1	23	0	1	0.001	0.003	0.003	0	0
rifampicin	rpoB	Ser441Gln	1	20	0	0.83	0	0.004	0.001	0.001	0
rifampicin	rpoB	Ser428Arg	1	8	0	1	0	0.002	0	0	0
rifampicin	rpoB	Ser493Leu	1	7	0	0.8	0.001	0.001	0	0	0
rifampicin	rpoB	Ser428Thr	1	2	0	0	0	0	0	0	0
rifampicin	rpoB	Ser450Tyr	1	2	0	0.5	0	0	0.001	0	0
rifampicin	rpoB	Thr444Ile	1	2	0	NA	0	0	0.001	0	0
rifampicin	rpoB	Asn437Tyr	1	1	0	NA	0	0	0	0	0
rifampicin	rpoB	Gln432His	1	0	0	NA	0	0	0	0	0
rifampicin	rpoC	Ile491Thr	14	114	0	1	0.001	0.007	0.019	0.045	0
rifampicin	rpoC	Gly332Arg	6	47	0	1	0.001	0.005	0.008	0.006	0
rifampicin	rpoC	Leu527Val	5	57	0	0.97	0.001	0.007	0.007	0.014	0
rifampicin	rpoC	Asp747Ala	1	18	0	1	0.001	0.002	0.002	0.003	0
rifampicin	rpoC	Ile885Val	1	15	0	1	0	0.001	0.004	0	0
streptomycin	gid	102_102del	9	363	0	0.56	0.033	0.017	0.021	0.026	0.064
streptomycin	gid	351_351del	4	145	0	0.45	0.016	0.01	0.006	0	0.022
streptomycin	gid	115_115del	3	192	0	0.55	0.011	0.012	0.006	0.004	0.046
streptomycin	gid	Ala80Pro	3	68	0	0.73	0.003	0.004	0.008	0.028	0
streptomycin	gid	Leu79Ser	1	267	0	0.84	0.004	0.012	0.034	0.112	0.015
streptomycin	gid	4407713_4407860del	1	0	0	NA	0	0	0	0	0
streptomycin	rpsL	Lys43Arg	126	3259	0	0.96	0.154	0.329	0.373	0.414	0.171
streptomycin	rpsL	Lys88Arg	22	716	0	0.93	0.048	0.067	0.082	0.065	0.039
streptomycin	rpsL	Lys88Thr	2	78	0	0.5	0.001	0.016	0.001	0.002	0.003
streptomycin	rpsL	Lys88Met	1	32	0	0.88	0.004	0.003	0.002	0.001	0.002
DST drug susceptiblity test, DR drug resistant, MDR multidrug resistant, XDR extensively drug reistant
Columns:
Drug – Drug of interest
Gene – Gene associated with resistance in drug
Change – Mutation in gene
Our study N – Number of samples in this study with the mutation
Global N – Number of samples from the 34k global dataset with the mutation
Sensitive – Frequency of samples with the mutation that are sensitive to the drug
DR – Frequency of samples testing resistant to the drug by DST (of the samples which actually have had the DST for the drug)
Pre-MDR – Frequency of samples with the mutation in the Pre-MDR category
MDR – Frequency of samples with the mutation in the MDR category
Pre-XDR – Frequency of samples with the mutation in the Pre-XDR category
XDR – Frequency of samples with the mutation in the XDR category
Other DR – Frequency of samples with the mutation in the Other category
