# Supplementary material for: Characterisation of drug-resistant Mycobacterium tuberculosis mutations and transmission in Pakistan
Source: Sci Rep. 2022 May 11;12:7703. doi: 10.1038/s41598-022-11795-4 (PMC9095715; doi:10.1038/s41598-022-11795-4)
Supplement: Supplementary file 2 — Supplementary Table S8. [file 41598_2022_11795_MOESM2_ESM.xlsx]

## Sheet: S8 Table
S8 Table: Phenotypically resistance samples (n=82) with variants previously unknown to be associated with drug resistance.
Drug	Gene	Change	Our study N	Global N	Global DST R	Sensitive	Pre-MDR	MDR	Pre-XDR	XDR	Other DR	Strong Evidence
amikacin	rrs	c.-92T>G	1	2	NA	0	0	0	0	0	0
amikacin	rrs	878g>a	2	66	NA	0	0.001	0.01	0.004	0.012	0.001
ciprofloxacin	gyrA	Ala288Asp	1	14	NA	0	0	0.001	0.003	0.003	0.001	DR
ciprofloxacin	gyrB	c.-162C>CG	1	60	NA	0.002	0.001	0.001	0.002	0.003	0.003
ciprofloxacin	gyrB	Ala432Val	1	1	NA	0	0	0	0	0	0.001
ethambutol	embA	c.-16C>A	2	62	0.8	0	0.001	0.008	0.008	0.007	0	DR
ethambutol	embA	c.-27TA>T	1	4	0.5	0	0	0.001	0	0	0	DR
ethambutol	embA	c.-42CAT>C	1	2	1	0	0	0	0.001	0	0	DR
ethambutol	embA	c.-8C>A	1	22	0.73	0	0	0.003	0.004	0.003	0	DR
ethambutol	embA	Pro455Gln	1	0	NA	0	0	0	0	0	0
ethambutol	embA	Val534Ala	1	0	NA	0	0	0	0	0	0
ethambutol	embB	Arg524His	1	1	1	0	0	0	0	0	0
ethambutol	embB	Asp328His	1	17	0.44	0	0.001	0.003	0.001	0.001	0	DR
ethambutol	embB	Asp328Phe	2	0	NA	0	0	0	0	0	0
ethambutol	embB	Leu172Arg	2	63	0.44	0.002	0.003	0.003	0.001	0.003	0.002
ethambutol	embB	Phe330Leu	1	0	NA	0	0	0	0	0	0
ethambutol	embB	Thr546Ile	1	1	1	0	0	0	0	0	0
ethambutol	ubiA	Gly268Asp	1	85	0	0.003	0.003	0.001	0	0	0.001
ethambutol	ubiA	Phe238Ile	1	0	NA	0	0	0	0	0	0
ethambutol	ubiA	Val188Leu	1	0	NA	0	0	0	0	0	0
isoniazid	ahpC	c.-52C>A	1	50	1	0	0.003	0.008	0.003	0.002	0	DR
isoniazid	ahpC	c.-72C>T	1	40	0.91	0	0.004	0.004	0.004	0.002	0.001	DR
isoniazid	ahpC	c.-76T>A	4	17	1	0	0.002	0.001	0.003	0	0.001	DR
isoniazid	ahpC	c.-76T>C	1	0	NA	0	0	0	0	0	0	DR
isoniazid	ahpC	c.-76T>G	1	2	1	0	0	0	0	0	0	DR
isoniazid	ahpC	c.-93G>A	1	1	NA	0	0	0	0	0	0
isoniazid	kasA	Met72Ile	1	2	0	0	0	0	0	0	0
isoniazid	kasA	Phe402Ile	1	0	NA	0	0	0	0	0	0
isoniazid	katG	587_588insGGT	1	0	NA	0	0	0	0	0	0	DR
isoniazid	katG	Ala122Asp	1	2	1	0	0	0	0	0	0.001
isoniazid	katG	Ala348Gly	1	1	0	0	0	0	0	0	0
isoniazid	katG	Arg484Gly	1	0	NA	0	0	0	0	0	0
isoniazid	katG	Asp189Tyr	1	2	1	0	0	0	0	0	0
isoniazid	katG	Gln36*	1	0	NA	0	0	0	0	0	0	DR
isoniazid	katG	Gly186Asp	1	0	NA	0	0	0	0	0	0
isoniazid	katG	Gly299Asp	1	0	NA	0	0	0	0	0	0
isoniazid	katG	Ile103Val	1	1	NA	0	0	0	0	0	0
isoniazid	katG	Leu298Ser	1	0	NA	0	0	0	0	0	0
isoniazid	katG	Met105Ile	1	5	1	0	0	0	0	0	0	DR
isoniazid	katG	Phe408Ser	1	1	1	0	0	0	0	0	0
isoniazid	katG	Pro100Thr	1	1	NA	0	0	0	0	0	0
isoniazid	katG	Thr271Ile	1	2	0.5	0	0.001	0	0	0	0
isoniazid	katG	Thr475Ile	1	16	0.07	0.001	0	0	0	0	0.002
isoniazid	katG	Thr625Lys	1	1	NA	0	0	0	0	0	0
isoniazid	katG	Trp204*	1	1	1	0	0	0	0	0	0	DR
isoniazid	katG	Trp438*	1	1	NA	0	0	0	0	0	0	DR
isoniazid	katG	Tyr197Asp	1	0	NA	0	0	0	0	0	0
kanamycin	eis	Leu386Ile	1	2	NA	0	0	0	0	0	0
kanamycin	rrs	c.-92T>G	1	2	NA	0	0	0	0	0	0
pyrazinamide	pncA	c.-7T>G	1	2	NA	0	0	0	0.001	0	0	DR
pyrazinamide	pncA	392_393insGGT	1	0	NA	0	0	0	0	0	0	DR
pyrazinamide	pncA	451_462del	1	0	NA	0	0	0	0	0	0	DR
pyrazinamide	pncA	511_512insTCGCCG	1	0	NA	0	0	0	0	0	0	DR
pyrazinamide	pncA	Leu120Arg	4	6	0	0	0	0.001	0.001	0	0
pyrazinamide	pncA	Pro62Thr	1	3	1	0	0	0	0	0	0
pyrazinamide	pncA	Pro69Thr	1	1	NA	0	0	0	0	0	0
pyrazinamide	pncA	Ser18*	1	0	NA	0	0	0	0	0	0	DR
pyrazinamide	pncA	Val130Met	1	4	0	0	0	0.001	0	0	0
pyrazinamide	pncA	Val180Ala	1	7	1	0	0	0	0.001	0.003	0	DR
pyrazinamide	rpsA	c.-98A>T	1	0	NA	0	0	0	0	0	0
pyrazinamide	rpsA	Gln410Arg	2	0	NA	0	0	0	0	0	0
rifampicin	rpoB	1291_1292insGCC	1	0	NA	0	0	0	0	0	0	DR
rifampicin	rpoB	1294_1296del	1	1	1	0	0	0	0	0	0	DR
rifampicin	rpoB	1309_1311del	1	7	1	0	0.002	0	0	0	0.001	DR
streptomycin	gid	Ala119Asp	1	15	1	0	0.001	0.002	0.001	0	0	DR
streptomycin	gid	Ala82Pro	1	3	NA	0	0	0	0	0	0	DR
streptomycin	gid	Asp67Gly	1	38	0.57	0	0	0.007	0.002	0.002	0.001	DR
streptomycin	gid	Gly71*	2	4	0.75	0	0	0	0.001	0.001	0	DR
DST drug susceptiblity test, DR drug resistant, MDR multidrug resistant, XDR extensively drug reistant
Columns:
Drug – Drug of interest
Gene – Gene associated with resistance in drug
Change – Mutation in gene
Our study N – Number of samples in this study with the mutation
Global N – Number of samples from the 34k global dataset with the mutation
Global DST R – Frequency of samples testing resistant to the drug by DST (of the samples which actually have had the DST for the drug)
Sensitive – Frequency of samples with the mutation that are sensitive to the drug
Pre-MDR – Frequency of samples with the mutation in the Pre-MDR category
MDR – Frequency of samples with the mutation in the MDR category
Pre-XDR – Frequency of samples with the mutation in the Pre-XDR category
XDR – Frequency of samples with the mutation in the XDR category
Other DR – Frequency of samples with the mutation in the Other category
Strong evidence - of DR based on functional consequences, homoplasy, and global data
